# Supplementary material for: Management of prolonged first stage of labour in a low-resource setting: lessons learnt from rural Malawi
Source: BMC Pregnancy Childbirth. 2021 May 22;21:398. doi: 10.1186/s12884-021-03856-9 (PMC8141136; doi:10.1186/s12884-021-03856-9)
Supplement: Supplementary file 1 — Additional file 1. [file 12884_2021_3856_MOESM1_ESM.xlsx]

## Sheet: Sheet1
DateofDelivery	Date	Date of Delivery (dd.mm.yyyy)	Scale
TypeofDelivery	Numeric	Type of Delivery	Scale
Hospital	Numeric	Name of hospital where birth took place	Nominal
Agemother	Numeric	Age of mother in years	Scale
Gestationalage	Numeric	Gestational age in weeks	Scale
Admission	Numeric	Moment in labour of admission	Nominal
Typeofpregnancy	Numeric	Type of pregnancy	Nominal
Gravida	Numeric	Total number of pregnancies	Scale
Para	Numeric	Number of previous deliveries	Scale
Abortions	Numeric	Number of previous abortions	Scale
Stillbirths	Numeric	Number of previous stillbirths	Scale
PreviousCS	Numeric	Number of previous CS	Scale
PreviousASSDEL	Numeric	Number of previous assisted deliveries (forceps‎/vacuum)	Scale
Ectopicpregnancy	Numeric	Ectopic pregnancy in obstetrical history	Nominal
Preeclampsiahis	Numeric	Pre-eclampsia in obstetrical history	Nominal
Eclampsiahis	Numeric	Eclampsia in obstetrical history	Nominal
APHhis	Numeric	APH in obstetrical history	Nominal
PPH	Numeric	PPH in obstetrical history	Nominal
Badobstetrichistory	Numeric	Bad obstetric history	Nominal
MultipleGES	Numeric	Previous multiple gestation in obstetrical history	Nominal
Abdominalsurgery	Numeric	Medical history of abdominal surgery other than CS	Nominal
VisitsANC	Numeric	Number of visits to ANC	Scale
HIVstatus	Numeric	HIV (RetroViralDisease, RVD) status	Nominal
Eclampsia	Numeric	Medical history of eclampsia (this pregnancy)	Nominal
Preeclampsia	Numeric	Medical history of preeclampsia (this pregnancy)	Nominal
Diabetes	Numeric	Medical history of diabetes	Nominal
Hypertension	Numeric	Medical history of hypertension	Nominal
Epilepsy	Numeric	Medical history of epilepsy	Nominal
Heartdisease	Numeric	Medical history of heart disease	Nominal
Kidneydisease	Numeric	Medical history of kidney disease	Nominal
Allergy	Numeric	Medical history of allergy	Nominal
TBC	Numeric	Medical history of TBC	Nominal
Otherdisease	Numeric	Medical history contains other disease	Nominal
Referral	Numeric	Patient was referred from other hospital or health centre	Nominal
TimingDel	Numeric	Moment during the day when delivery took place	Nominal
Onsetdelivery	Numeric	Onset of delivery spontaneous‎/induced	Nominal
Prolongedlabour	Numeric	Phase of prolonged labour	Nominal
FundalheightOA	Numeric	Fundal height ON ADMISSION in weeks	Scale
Presentation	Numeric	Fetal presentation	Nominal
IndicationCShospital	Numeric	Indication for caesarean section as stated by hospital	Nominal
IndicationVEorASSDEL	Numeric	Indication for Vacuum extraction or assited delivery as stated by hospital	Nominal
FetalpresentationPEROP	Numeric	Peroperative fetal presentation	Nominal
FetalpresentationPEROP2	Numeric	Peroperative fetal presentation # 2 in case of twins	Nominal
Priming	Numeric	Priming done yes/no	Nominal
TypeRM	Numeric	Rupture of membranes type vaginal birth	Nominal
DilatatRM	Numeric	Centimeter Cervical Dilitation at rm	Scale
RMwithCS	Numeric	(Artificial) rupture of membranes in case of CS yes/no	Nominal
AUGOxytocin	Numeric	Labour augmented with oxytocin	Nominal
Assisteddelivery	Numeric	Assisted delivery (vacuum‎) yes/no	Nominal
ContrainidicationINDAUG	Numeric	Contra-indication for induction or augmentation of labour	Nominal
Fetaldistress	Numeric	Fetal distress	Nominal
DescentoninterventionVEorCS	Numeric	Fetal descent when decided to do intervention (5,4,3,2,1,0)	Ordinal
CervicaldilatationCS	Numeric	Cervical dilatation when decided to do CS in cm	Nominal
Actionlinecrossed	Numeric	Cervical dilatation to right of the action line	Nominal
Liquor	Numeric	Color of liquor (prev. on intervention)	Nominal
Indicator	Numeric	Who was the indicator/decisionmaker	Nominal
Maternaloutcome	Numeric	Maternal outcome	Nominal
Maternalbloodloss	Numeric	Amount of maternal blood loss in mL	Scale
Maternalcomplications	Numeric	Maternal complications	Nominal
Neonataloutcome	Numeric	Neonatal outcome	Nominal
APGAR1	Numeric	APGAR after 1 minute	Ordinal
APGAR2	Numeric	APGAR after 5 minutes	Ordinal
Birthweight	Numeric	Birthweight in grams	Scale
ReasonNND	Numeric	Reason for NND or SB	Nominal
Neonataloutcome2	Numeric	Neonatal outcome #2 in case of twins	Nominal
APGAR1#2	Numeric	APGAR after 1 minute #2 in case of twins	Ordinal
APGAR2#2	Numeric	APGAR after 5 minutes #2 in case of twins	Ordinal
Birthweight2	Numeric	Birthweight #2 in case of twins	Scale
Misindication	Numeric	Suspected misindication	Nominal
